# Supplementary material for: Hypermethylated TAGMe as a universal-cancer-only methylation marker and its application in diagnosis and recurrence monitoring of urothelial carcinoma
Source: J Transl Med. 2024 Jul 2;22:608. doi: 10.1186/s12967-024-05420-3 (PMC11218302; doi:10.1186/s12967-024-05420-3)
Supplement: Supplementary file 1 — Additional file 1: Table S1. Detailed methylation level of TAGMe in TCGA and GEO datasets. Table S2. Clinical characteristics of the training and validation set. Table S3. Clinical characteristics of the recurrence monitoring set. Table S4. Detailed information of patients in the postoperative high TAGMe group. [file 12967_2024_5420_MOESM1_ESM.xlsx]

## Sheet: Table of Contents
Table of Contents
Table S1. Detailed methylation level of TAGMe in TCGA and GEO datasets
Table S2. Clinical characteristics of the training and validation set
Table S3. Clinical characteristics of the recurrence monitoring set
Table S4. Detailed information of patients in the postoperative high TAGMe group

## Sheet: Table S1
	Supplementary Table 1. Detailed methylation level of TAGMe in TCGA and GEO datasets
	Data Source	Sample ID	Sample type	TAGMe Methylation Level (%)
	TCGA BLCA Cohort	TCGA-BL-A13J-11	Normal	4.835
	TCGA BLCA Cohort	TCGA-BT-A20J-11	Normal	10.065
	TCGA BLCA Cohort	TCGA-BT-A20N-11	Normal	8.025
	TCGA BLCA Cohort	TCGA-BT-A20P-11	Normal	11.065
	TCGA BLCA Cohort	TCGA-BT-A20R-11	Normal	8.08
	TCGA BLCA Cohort	TCGA-BT-A20U-11	Normal	45.72
	TCGA BLCA Cohort	TCGA-BT-A20V-11	Normal	23.06
	TCGA BLCA Cohort	TCGA-BT-A20W-11	Normal	32.23
	TCGA BLCA Cohort	TCGA-BT-A20X-11	Normal	8.11
	TCGA BLCA Cohort	TCGA-BT-A2LA-11	Normal	24.895
	TCGA BLCA Cohort	TCGA-CU-A0YN-11	Normal	5.845
	TCGA BLCA Cohort	TCGA-CU-A0YR-11	Normal	11.955
	TCGA BLCA Cohort	TCGA-GC-A3BM-11	Normal	22.32
	TCGA BLCA Cohort	TCGA-GC-A3WC-11	Normal	18.195
	TCGA BLCA Cohort	TCGA-GC-A6I3-11	Normal	29.945
	TCGA BLCA Cohort	TCGA-GD-A2C5-11	Normal	34.4
	TCGA BLCA Cohort	TCGA-GD-A3OP-11	Normal	16.195
	TCGA BLCA Cohort	TCGA-GD-A3OQ-11	Normal	19.305
	TCGA BLCA Cohort	TCGA-K4-A3WV-11	Normal	17.685
	TCGA BLCA Cohort	TCGA-K4-A54R-11	Normal	14.31
	TCGA BLCA Cohort	TCGA-K4-A5RI-11	Normal	22.745
	TCGA BLCA Cohort	TCGA-2F-A9KO-01	UBC	43.445
	TCGA BLCA Cohort	TCGA-2F-A9KP-01	UBC	45.965
	TCGA BLCA Cohort	TCGA-2F-A9KQ-01	UBC	70.71
	TCGA BLCA Cohort	TCGA-2F-A9KR-01	UBC	72.065
	TCGA BLCA Cohort	TCGA-2F-A9KT-01	UBC	48.71
	TCGA BLCA Cohort	TCGA-2F-A9KW-01	UBC	60.265
	TCGA BLCA Cohort	TCGA-4Z-AA7M-01	UBC	47.465
	TCGA BLCA Cohort	TCGA-4Z-AA7N-01	UBC	23.47
	TCGA BLCA Cohort	TCGA-4Z-AA7O-01	UBC	55.88
	TCGA BLCA Cohort	TCGA-4Z-AA7Q-01	UBC	42.25
	TCGA BLCA Cohort	TCGA-4Z-AA7R-01	UBC	56.33
	TCGA BLCA Cohort	TCGA-4Z-AA7S-01	UBC	64.185
	TCGA BLCA Cohort	TCGA-4Z-AA7W-01	UBC	39.755
	TCGA BLCA Cohort	TCGA-4Z-AA7Y-01	UBC	70.41
	TCGA BLCA Cohort	TCGA-4Z-AA80-01	UBC	37.9
	TCGA BLCA Cohort	TCGA-4Z-AA81-01	UBC	28.675
	TCGA BLCA Cohort	TCGA-4Z-AA82-01	UBC	46.165
	TCGA BLCA Cohort	TCGA-4Z-AA83-01	UBC	55.865
	TCGA BLCA Cohort	TCGA-4Z-AA84-01	UBC	44.38
	TCGA BLCA Cohort	TCGA-4Z-AA86-01	UBC	41.45
	TCGA BLCA Cohort	TCGA-4Z-AA87-01	UBC	47.28
	TCGA BLCA Cohort	TCGA-4Z-AA89-01	UBC	47.405
	TCGA BLCA Cohort	TCGA-5N-A9KI-01	UBC	49.515
	TCGA BLCA Cohort	TCGA-5N-A9KM-01	UBC	41.085
	TCGA BLCA Cohort	TCGA-BL-A0C8-01	UBC	64.2767
	TCGA BLCA Cohort	TCGA-BL-A13I-01	UBC	33.965
	TCGA BLCA Cohort	TCGA-BL-A13J-01	UBC	62.835
	TCGA BLCA Cohort	TCGA-BL-A3JM-01	UBC	56.945
	TCGA BLCA Cohort	TCGA-BL-A5ZZ-01	UBC	46.635
	TCGA BLCA Cohort	TCGA-BT-A0S7-01	UBC	46.405
	TCGA BLCA Cohort	TCGA-BT-A0YX-01	UBC	37.09
	TCGA BLCA Cohort	TCGA-BT-A20J-01	UBC	48.05
	TCGA BLCA Cohort	TCGA-BT-A20N-01	UBC	65.365
	TCGA BLCA Cohort	TCGA-BT-A20O-01	UBC	24.64
	TCGA BLCA Cohort	TCGA-BT-A20P-01	UBC	79.29
	TCGA BLCA Cohort	TCGA-BT-A20Q-01	UBC	57.51
	TCGA BLCA Cohort	TCGA-BT-A20R-01	UBC	48.035
	TCGA BLCA Cohort	TCGA-BT-A20T-01	UBC	49.01
	TCGA BLCA Cohort	TCGA-BT-A20U-01	UBC	50.025
	TCGA BLCA Cohort	TCGA-BT-A20V-01	UBC	38.075
	TCGA BLCA Cohort	TCGA-BT-A20W-01	UBC	59.02
	TCGA BLCA Cohort	TCGA-BT-A20X-01	UBC	30.7
	TCGA BLCA Cohort	TCGA-BT-A2LA-01	UBC	62.275
	TCGA BLCA Cohort	TCGA-BT-A2LB-01	UBC	53.445
	TCGA BLCA Cohort	TCGA-BT-A2LD-01	UBC	49.5
	TCGA BLCA Cohort	TCGA-BT-A3PH-01	UBC	38.945
	TCGA BLCA Cohort	TCGA-BT-A3PJ-01	UBC	13.49
	TCGA BLCA Cohort	TCGA-BT-A3PK-01	UBC	40.145
	TCGA BLCA Cohort	TCGA-BT-A42B-01	UBC	67.975
	TCGA BLCA Cohort	TCGA-BT-A42C-01	UBC	62.275
	TCGA BLCA Cohort	TCGA-BT-A42E-01	UBC	53.875
	TCGA BLCA Cohort	TCGA-BT-A42F-01	UBC	40.43
	TCGA BLCA Cohort	TCGA-C4-A0EZ-01	UBC	74.12
	TCGA BLCA Cohort	TCGA-C4-A0F0-01	UBC	50.315
	TCGA BLCA Cohort	TCGA-C4-A0F1-01	UBC	27.93
	TCGA BLCA Cohort	TCGA-C4-A0F6-01	UBC	56.685
	TCGA BLCA Cohort	TCGA-C4-A0F7-01	UBC	70.065
	TCGA BLCA Cohort	TCGA-CF-A1HR-01	UBC	53.355
	TCGA BLCA Cohort	TCGA-CF-A1HS-01	UBC	53.615
	TCGA BLCA Cohort	TCGA-CF-A27C-01	UBC	75.45
	TCGA BLCA Cohort	TCGA-CF-A3MF-01	UBC	60.68
	TCGA BLCA Cohort	TCGA-CF-A3MG-01	UBC	53.805
	TCGA BLCA Cohort	TCGA-CF-A3MH-01	UBC	66.575
	TCGA BLCA Cohort	TCGA-CF-A3MI-01	UBC	51.575
	TCGA BLCA Cohort	TCGA-CF-A47S-01	UBC	72.855
	TCGA BLCA Cohort	TCGA-CF-A47T-01	UBC	70.115
	TCGA BLCA Cohort	TCGA-CF-A47V-01	UBC	79.65
	TCGA BLCA Cohort	TCGA-CF-A47W-01	UBC	35.18
	TCGA BLCA Cohort	TCGA-CF-A47X-01	UBC	68.92
	TCGA BLCA Cohort	TCGA-CF-A47Y-01	UBC	60.055
	TCGA BLCA Cohort	TCGA-CF-A5U8-01	UBC	43.155
	TCGA BLCA Cohort	TCGA-CF-A5UA-01	UBC	76.485
	TCGA BLCA Cohort	TCGA-CF-A7I0-01	UBC	36.08
	TCGA BLCA Cohort	TCGA-CF-A8HX-01	UBC	74.57
	TCGA BLCA Cohort	TCGA-CF-A8HY-01	UBC	68.175
	TCGA BLCA Cohort	TCGA-CF-A9FF-01	UBC	60.995
	TCGA BLCA Cohort	TCGA-CF-A9FH-01	UBC	84.99
	TCGA BLCA Cohort	TCGA-CF-A9FL-01	UBC	43.695
	TCGA BLCA Cohort	TCGA-CF-A9FM-01	UBC	56.185
	TCGA BLCA Cohort	TCGA-CU-A0YN-01	UBC	36.08
	TCGA BLCA Cohort	TCGA-CU-A0YO-01	UBC	44.3
	TCGA BLCA Cohort	TCGA-CU-A0YR-01	UBC	54.91
	TCGA BLCA Cohort	TCGA-CU-A3KJ-01	UBC	52.765
	TCGA BLCA Cohort	TCGA-CU-A3QU-01	UBC	65.005
	TCGA BLCA Cohort	TCGA-CU-A3YL-01	UBC	66.955
	TCGA BLCA Cohort	TCGA-CU-A5W6-01	UBC	47.11
	TCGA BLCA Cohort	TCGA-CU-A72E-01	UBC	37.495
	TCGA BLCA Cohort	TCGA-DK-A1A3-01	UBC	44.53
	TCGA BLCA Cohort	TCGA-DK-A1A5-01	UBC	56.315
	TCGA BLCA Cohort	TCGA-DK-A1A6-01	UBC	66.475
	TCGA BLCA Cohort	TCGA-DK-A1A7-01	UBC	51.63
	TCGA BLCA Cohort	TCGA-DK-A1AA-01	UBC	58.22
	TCGA BLCA Cohort	TCGA-DK-A1AB-01	UBC	47.995
	TCGA BLCA Cohort	TCGA-DK-A1AC-01	UBC	53.935
	TCGA BLCA Cohort	TCGA-DK-A1AD-01	UBC	40.97
	TCGA BLCA Cohort	TCGA-DK-A1AE-01	UBC	56.15
	TCGA BLCA Cohort	TCGA-DK-A1AF-01	UBC	26.82
	TCGA BLCA Cohort	TCGA-DK-A1AG-01	UBC	68.845
	TCGA BLCA Cohort	TCGA-DK-A2HX-01	UBC	52.2
	TCGA BLCA Cohort	TCGA-DK-A2I1-01	UBC	44.64
	TCGA BLCA Cohort	TCGA-DK-A2I2-01	UBC	37.58
	TCGA BLCA Cohort	TCGA-DK-A2I4-01	UBC	41.98
	TCGA BLCA Cohort	TCGA-DK-A2I6-01	UBC	66.51
	TCGA BLCA Cohort	TCGA-DK-A3IK-01	UBC	40.2
	TCGA BLCA Cohort	TCGA-DK-A3IL-01	UBC	60.495
	TCGA BLCA Cohort	TCGA-DK-A3IM-01	UBC	72.48
	TCGA BLCA Cohort	TCGA-DK-A3IN-01	UBC	34.395
	TCGA BLCA Cohort	TCGA-DK-A3IQ-01	UBC	40.28
	TCGA BLCA Cohort	TCGA-DK-A3IS-01	UBC	58.05
	TCGA BLCA Cohort	TCGA-DK-A3IT-01	UBC	52.47
	TCGA BLCA Cohort	TCGA-DK-A3IU-01	UBC	33.815
	TCGA BLCA Cohort	TCGA-DK-A3IV-01	UBC	39.49
	TCGA BLCA Cohort	TCGA-DK-A3WW-01	UBC	51.19
	TCGA BLCA Cohort	TCGA-DK-A3WX-01	UBC	24.24
	TCGA BLCA Cohort	TCGA-DK-A3WY-01	UBC	18.09
	TCGA BLCA Cohort	TCGA-DK-A3X1-01	UBC	52.07
	TCGA BLCA Cohort	TCGA-DK-A3X2-01	UBC	85.18
	TCGA BLCA Cohort	TCGA-DK-A6AV-01	UBC	53.85
	TCGA BLCA Cohort	TCGA-DK-A6AW-01	UBC	64.13
	TCGA BLCA Cohort	TCGA-DK-A6B0-01	UBC	29.63
	TCGA BLCA Cohort	TCGA-DK-A6B1-01	UBC	49.415
	TCGA BLCA Cohort	TCGA-DK-A6B2-01	UBC	40.735
	TCGA BLCA Cohort	TCGA-DK-A6B5-01	UBC	49.39
	TCGA BLCA Cohort	TCGA-DK-A6B6-01	UBC	66.56
	TCGA BLCA Cohort	TCGA-DK-AA6L-01	UBC	44.17
	TCGA BLCA Cohort	TCGA-DK-AA6M-01	UBC	45.875
	TCGA BLCA Cohort	TCGA-DK-AA6P-01	UBC	63.56
	TCGA BLCA Cohort	TCGA-DK-AA6Q-01	UBC	49.89
	TCGA BLCA Cohort	TCGA-DK-AA6R-01	UBC	48.935
	TCGA BLCA Cohort	TCGA-DK-AA6S-01	UBC	49.77
	TCGA BLCA Cohort	TCGA-DK-AA6T-01	UBC	36.075
	TCGA BLCA Cohort	TCGA-DK-AA6U-01	UBC	36.76
	TCGA BLCA Cohort	TCGA-DK-AA6W-01	UBC	48.565
	TCGA BLCA Cohort	TCGA-DK-AA6X-01	UBC	46.865
	TCGA BLCA Cohort	TCGA-DK-AA71-01	UBC	65.745
	TCGA BLCA Cohort	TCGA-DK-AA74-01	UBC	36.74
	TCGA BLCA Cohort	TCGA-DK-AA75-01	UBC	38.715
	TCGA BLCA Cohort	TCGA-DK-AA76-01	UBC	51.42
	TCGA BLCA Cohort	TCGA-DK-AA77-01	UBC	47.16
	TCGA BLCA Cohort	TCGA-E5-A2PC-01	UBC	63.09
	TCGA BLCA Cohort	TCGA-E5-A4TZ-01	UBC	73.13
	TCGA BLCA Cohort	TCGA-E5-A4U1-01	UBC	78.43
	TCGA BLCA Cohort	TCGA-E7-A3X6-01	UBC	38.6
	TCGA BLCA Cohort	TCGA-E7-A3Y1-01	UBC	53.115
	TCGA BLCA Cohort	TCGA-E7-A4IJ-01	UBC	56.96
	TCGA BLCA Cohort	TCGA-E7-A4XJ-01	UBC	58.33
	TCGA BLCA Cohort	TCGA-E7-A519-01	UBC	50.8
	TCGA BLCA Cohort	TCGA-E7-A541-01	UBC	51.995
	TCGA BLCA Cohort	TCGA-E7-A5KE-01	UBC	65.73
	TCGA BLCA Cohort	TCGA-E7-A5KF-01	UBC	86.135
	TCGA BLCA Cohort	TCGA-E7-A677-01	UBC	68.55
	TCGA BLCA Cohort	TCGA-E7-A678-01	UBC	34.4
	TCGA BLCA Cohort	TCGA-E7-A6MD-01	UBC	51.525
	TCGA BLCA Cohort	TCGA-E7-A6ME-01	UBC	57.33
	TCGA BLCA Cohort	TCGA-E7-A6MF-01	UBC	10.15
	TCGA BLCA Cohort	TCGA-E7-A7DU-01	UBC	63.535
	TCGA BLCA Cohort	TCGA-E7-A7DV-01	UBC	18.78
	TCGA BLCA Cohort	TCGA-E7-A7PW-01	UBC	69.535
	TCGA BLCA Cohort	TCGA-E7-A7XN-01	UBC	38.405
	TCGA BLCA Cohort	TCGA-E7-A85H-01	UBC	70.375
	TCGA BLCA Cohort	TCGA-E7-A8O7-01	UBC	55.725
	TCGA BLCA Cohort	TCGA-E7-A8O8-01	UBC	54.27
	TCGA BLCA Cohort	TCGA-E7-A97P-01	UBC	41.83
	TCGA BLCA Cohort	TCGA-E7-A97Q-01	UBC	42.855
	TCGA BLCA Cohort	TCGA-FD-A3B3-01	UBC	25.32
	TCGA BLCA Cohort	TCGA-FD-A3B4-01	UBC	55.7
	TCGA BLCA Cohort	TCGA-FD-A3B5-01	UBC	63.025
	TCGA BLCA Cohort	TCGA-FD-A3B6-01	UBC	19.97
	TCGA BLCA Cohort	TCGA-FD-A3B7-01	UBC	44.81
	TCGA BLCA Cohort	TCGA-FD-A3B8-01	UBC	17.705
	TCGA BLCA Cohort	TCGA-FD-A3N5-01	UBC	37.55
	TCGA BLCA Cohort	TCGA-FD-A3N6-01	UBC	53.155
	TCGA BLCA Cohort	TCGA-FD-A3NA-01	UBC	41.205
	TCGA BLCA Cohort	TCGA-FD-A3SJ-01	UBC	30.805
	TCGA BLCA Cohort	TCGA-FD-A3SL-01	UBC	41.73
	TCGA BLCA Cohort	TCGA-FD-A3SM-01	UBC	39.22
	TCGA BLCA Cohort	TCGA-FD-A3SN-01	UBC	52.19
	TCGA BLCA Cohort	TCGA-FD-A3SO-01	UBC	48.725
	TCGA BLCA Cohort	TCGA-FD-A3SP-01	UBC	38.685
	TCGA BLCA Cohort	TCGA-FD-A3SQ-01	UBC	51.48
	TCGA BLCA Cohort	TCGA-FD-A3SR-01	UBC	46.31
	TCGA BLCA Cohort	TCGA-FD-A3SS-01	UBC	57.645
	TCGA BLCA Cohort	TCGA-FD-A43N-01	UBC	49.18
	TCGA BLCA Cohort	TCGA-FD-A43P-01	UBC	59.02
	TCGA BLCA Cohort	TCGA-FD-A43S-01	UBC	28.095
	TCGA BLCA Cohort	TCGA-FD-A43U-01	UBC	43.94
	TCGA BLCA Cohort	TCGA-FD-A43X-01	UBC	71.29
	TCGA BLCA Cohort	TCGA-FD-A43Y-01	UBC	41.69
	TCGA BLCA Cohort	TCGA-FD-A5BR-01	UBC	43.075
	TCGA BLCA Cohort	TCGA-FD-A5BS-01	UBC	20.225
	TCGA BLCA Cohort	TCGA-FD-A5BT-01	UBC	37.025
	TCGA BLCA Cohort	TCGA-FD-A5BU-01	UBC	47.96
	TCGA BLCA Cohort	TCGA-FD-A5BV-01	UBC	40.355
	TCGA BLCA Cohort	TCGA-FD-A5BX-01	UBC	39.125
	TCGA BLCA Cohort	TCGA-FD-A5BY-01	UBC	66.685
	TCGA BLCA Cohort	TCGA-FD-A5BZ-01	UBC	45.385
	TCGA BLCA Cohort	TCGA-FD-A5C0-01	UBC	59.73
	TCGA BLCA Cohort	TCGA-FD-A5C1-01	UBC	41.89
	TCGA BLCA Cohort	TCGA-FD-A62N-01	UBC	41.295
	TCGA BLCA Cohort	TCGA-FD-A62O-01	UBC	70.965
	TCGA BLCA Cohort	TCGA-FD-A62P-01	UBC	41.985
	TCGA BLCA Cohort	TCGA-FD-A62S-01	UBC	34.295
	TCGA BLCA Cohort	TCGA-FD-A6TA-01	UBC	49.92
	TCGA BLCA Cohort	TCGA-FD-A6TB-01	UBC	36.69
	TCGA BLCA Cohort	TCGA-FD-A6TC-01	UBC	44.36
	TCGA BLCA Cohort	TCGA-FD-A6TD-01	UBC	47.23
	TCGA BLCA Cohort	TCGA-FD-A6TE-01	UBC	71.665
	TCGA BLCA Cohort	TCGA-FD-A6TF-01	UBC	42.455
	TCGA BLCA Cohort	TCGA-FD-A6TG-01	UBC	44.415
	TCGA BLCA Cohort	TCGA-FD-A6TH-01	UBC	68.885
	TCGA BLCA Cohort	TCGA-FD-A6TI-01	UBC	50.605
	TCGA BLCA Cohort	TCGA-FD-A6TK-01	UBC	30.115
	TCGA BLCA Cohort	TCGA-FJ-A3Z7-01	UBC	52.865
	TCGA BLCA Cohort	TCGA-FJ-A3Z9-01	UBC	63.38
	TCGA BLCA Cohort	TCGA-FJ-A3ZE-01	UBC	59.4
	TCGA BLCA Cohort	TCGA-FJ-A3ZF-01	UBC	48.49
	TCGA BLCA Cohort	TCGA-FJ-A871-01	UBC	68.785
	TCGA BLCA Cohort	TCGA-FT-A3EE-01	UBC	55.975
	TCGA BLCA Cohort	TCGA-FT-A61P-01	UBC	39.1
	TCGA BLCA Cohort	TCGA-G2-A2EC-01	UBC	53.52
	TCGA BLCA Cohort	TCGA-G2-A2EF-01	UBC	45.58
	TCGA BLCA Cohort	TCGA-G2-A2EJ-01	UBC	28.205
	TCGA BLCA Cohort	TCGA-G2-A2EK-01	UBC	46.56
	TCGA BLCA Cohort	TCGA-G2-A2EL-01	UBC	72.765
	TCGA BLCA Cohort	TCGA-G2-A2EO-01	UBC	47.91
	TCGA BLCA Cohort	TCGA-G2-A2ES-01	UBC	50.035
	TCGA BLCA Cohort	TCGA-G2-A3IB-01	UBC	51.045
	TCGA BLCA Cohort	TCGA-G2-A3IE-01	UBC	55.26
	TCGA BLCA Cohort	TCGA-G2-A3VY-01	UBC	58.88
	TCGA BLCA Cohort	TCGA-G2-AA3B-01	UBC	35.85
	TCGA BLCA Cohort	TCGA-G2-AA3C-01	UBC	28.605
	TCGA BLCA Cohort	TCGA-G2-AA3D-01	UBC	47.79
	TCGA BLCA Cohort	TCGA-G2-AA3F-01	UBC	59.425
	TCGA BLCA Cohort	TCGA-GC-A3BM-01	UBC	74.935
	TCGA BLCA Cohort	TCGA-GC-A3I6-01	UBC	65.63
	TCGA BLCA Cohort	TCGA-GC-A3OO-01	UBC	41.29
	TCGA BLCA Cohort	TCGA-GC-A3RB-01	UBC	57.77
	TCGA BLCA Cohort	TCGA-GC-A3RC-01	UBC	61.89
	TCGA BLCA Cohort	TCGA-GC-A3RD-01	UBC	52.585
	TCGA BLCA Cohort	TCGA-GC-A3WC-01	UBC	23.13
	TCGA BLCA Cohort	TCGA-GC-A3YS-01	UBC	41.685
	TCGA BLCA Cohort	TCGA-GC-A4ZW-01	UBC	80.64
	TCGA BLCA Cohort	TCGA-GC-A6I1-01	UBC	49.445
	TCGA BLCA Cohort	TCGA-GC-A6I3-01	UBC	42.86
	TCGA BLCA Cohort	TCGA-GD-A2C5-01	UBC	48.835
	TCGA BLCA Cohort	TCGA-GD-A3OP-01	UBC	47.355
	TCGA BLCA Cohort	TCGA-GD-A3OQ-01	UBC	64.67
	TCGA BLCA Cohort	TCGA-GD-A3OS-01	UBC	59.31
	TCGA BLCA Cohort	TCGA-GD-A6C6-01	UBC	66.25
	TCGA BLCA Cohort	TCGA-GD-A76B-01	UBC	48.855
	TCGA BLCA Cohort	TCGA-GU-A42P-01	UBC	63.095
	TCGA BLCA Cohort	TCGA-GU-A42Q-01	UBC	34.975
	TCGA BLCA Cohort	TCGA-GU-A42R-01	UBC	64.905
	TCGA BLCA Cohort	TCGA-GU-A762-01	UBC	42.815
	TCGA BLCA Cohort	TCGA-GU-A763-01	UBC	70.02
	TCGA BLCA Cohort	TCGA-GU-A764-01	UBC	29.32
	TCGA BLCA Cohort	TCGA-GU-A766-01	UBC	47.79
	TCGA BLCA Cohort	TCGA-GU-A767-01	UBC	45.935
	TCGA BLCA Cohort	TCGA-GU-AATO-01	UBC	55.855
	TCGA BLCA Cohort	TCGA-GU-AATP-01	UBC	58.38
	TCGA BLCA Cohort	TCGA-GU-AATQ-01	UBC	33.51
	TCGA BLCA Cohort	TCGA-GV-A3JV-01	UBC	70.23
	TCGA BLCA Cohort	TCGA-GV-A3JW-01	UBC	62.465
	TCGA BLCA Cohort	TCGA-GV-A3JX-01	UBC	76.51
	TCGA BLCA Cohort	TCGA-GV-A3JZ-01	UBC	39.655
	TCGA BLCA Cohort	TCGA-GV-A3QF-01	UBC	33.41
	TCGA BLCA Cohort	TCGA-GV-A3QG-01	UBC	47.705
	TCGA BLCA Cohort	TCGA-GV-A3QH-01	UBC	57.025
	TCGA BLCA Cohort	TCGA-GV-A3QI-01	UBC	73.4
	TCGA BLCA Cohort	TCGA-GV-A3QK-01	UBC	54.635
	TCGA BLCA Cohort	TCGA-GV-A40E-01	UBC	43.185
	TCGA BLCA Cohort	TCGA-GV-A40G-01	UBC	68.315
	TCGA BLCA Cohort	TCGA-GV-A6ZA-01	UBC	51.76
	TCGA BLCA Cohort	TCGA-H4-A2HO-01	UBC	53.1
	TCGA BLCA Cohort	TCGA-H4-A2HQ-01	UBC	56.765
	TCGA BLCA Cohort	TCGA-HQ-A2OE-01	UBC	61.92
	TCGA BLCA Cohort	TCGA-HQ-A2OF-01	UBC	84.24
	TCGA BLCA Cohort	TCGA-HQ-A5ND-01	UBC	48.145
	TCGA BLCA Cohort	TCGA-HQ-A5NE-01	UBC	23.405
	TCGA BLCA Cohort	TCGA-K4-A3WS-01	UBC	45.47
	TCGA BLCA Cohort	TCGA-K4-A3WU-01	UBC	37.605
	TCGA BLCA Cohort	TCGA-K4-A3WV-01	UBC	68.75
	TCGA BLCA Cohort	TCGA-K4-A4AB-01	UBC	31.625
	TCGA BLCA Cohort	TCGA-K4-A4AC-01	UBC	36.855
	TCGA BLCA Cohort	TCGA-K4-A54R-01	UBC	46.875
	TCGA BLCA Cohort	TCGA-K4-A5RH-01	UBC	53.49
	TCGA BLCA Cohort	TCGA-K4-A5RI-01	UBC	38.36
	TCGA BLCA Cohort	TCGA-K4-A5RJ-01	UBC	49.385
	TCGA BLCA Cohort	TCGA-K4-A6FZ-01	UBC	44.665
	TCGA BLCA Cohort	TCGA-K4-A6MB-01	UBC	47.25
	TCGA BLCA Cohort	TCGA-K4-A83P-01	UBC	33.26
	TCGA BLCA Cohort	TCGA-K4-AAQO-01	UBC	33.085
	TCGA BLCA Cohort	TCGA-KQ-A41N-01	UBC	41.98
	TCGA BLCA Cohort	TCGA-KQ-A41O-01	UBC	80.21
	TCGA BLCA Cohort	TCGA-KQ-A41P-01	UBC	37.3
	TCGA BLCA Cohort	TCGA-KQ-A41Q-01	UBC	47.02
	TCGA BLCA Cohort	TCGA-KQ-A41R-01	UBC	63.805
	TCGA BLCA Cohort	TCGA-KQ-A41S-01	UBC	53.11
	TCGA BLCA Cohort	TCGA-LC-A66R-01	UBC	35.845
	TCGA BLCA Cohort	TCGA-LT-A5Z6-01	UBC	66.94
	TCGA BLCA Cohort	TCGA-LT-A8JT-01	UBC	65.285
	TCGA BLCA Cohort	TCGA-MV-A51V-01	UBC	50.88
	TCGA BLCA Cohort	TCGA-PQ-A6FI-01	UBC	53.295
	TCGA BLCA Cohort	TCGA-PQ-A6FN-01	UBC	47.175
	TCGA BLCA Cohort	TCGA-R3-A69X-01	UBC	43.645
	TCGA BLCA Cohort	TCGA-S5-A6DX-01	UBC	52.155
	TCGA BLCA Cohort	TCGA-S5-AA26-01	UBC	53.11
	TCGA BLCA Cohort	TCGA-SY-A9G0-01	UBC	38.175
	TCGA BLCA Cohort	TCGA-SY-A9G5-01	UBC	25.755
	TCGA BLCA Cohort	TCGA-UY-A78K-01	UBC	35.015
	TCGA BLCA Cohort	TCGA-UY-A78L-01	UBC	40.755
	TCGA BLCA Cohort	TCGA-UY-A78M-01	UBC	48.535
	TCGA BLCA Cohort	TCGA-UY-A78N-01	UBC	61.86
	TCGA BLCA Cohort	TCGA-UY-A78O-01	UBC	68.645
	TCGA BLCA Cohort	TCGA-UY-A78P-01	UBC	23.755
	TCGA BLCA Cohort	TCGA-UY-A8OB-01	UBC	35.035
	TCGA BLCA Cohort	TCGA-UY-A8OC-01	UBC	45.01
	TCGA BLCA Cohort	TCGA-UY-A8OD-01	UBC	34.73
	TCGA BLCA Cohort	TCGA-UY-A9PA-01	UBC	24.165
	TCGA BLCA Cohort	TCGA-UY-A9PB-01	UBC	48.27
	TCGA BLCA Cohort	TCGA-UY-A9PD-01	UBC	47.35
	TCGA BLCA Cohort	TCGA-UY-A9PE-01	UBC	49.765
	TCGA BLCA Cohort	TCGA-UY-A9PF-01	UBC	33.615
	TCGA BLCA Cohort	TCGA-UY-A9PH-01	UBC	46.3
	TCGA BLCA Cohort	TCGA-XF-A8HB-01	UBC	76.72
	TCGA BLCA Cohort	TCGA-XF-A8HC-01	UBC	84.985
	TCGA BLCA Cohort	TCGA-XF-A8HD-01	UBC	42.96
	TCGA BLCA Cohort	TCGA-XF-A8HE-01	UBC	42.735
	TCGA BLCA Cohort	TCGA-XF-A8HF-01	UBC	38.245
	TCGA BLCA Cohort	TCGA-XF-A8HG-01	UBC	63.39
	TCGA BLCA Cohort	TCGA-XF-A8HH-01	UBC	42.89
	TCGA BLCA Cohort	TCGA-XF-A8HI-01	UBC	61.78
	TCGA BLCA Cohort	TCGA-XF-A9SG-01	UBC	39.115
	TCGA BLCA Cohort	TCGA-XF-A9SH-01	UBC	47.985
	TCGA BLCA Cohort	TCGA-XF-A9SI-01	UBC	35.09
	TCGA BLCA Cohort	TCGA-XF-A9SJ-01	UBC	49.76
	TCGA BLCA Cohort	TCGA-XF-A9SK-01	UBC	48.53
	TCGA BLCA Cohort	TCGA-XF-A9SL-01	UBC	26.595
	TCGA BLCA Cohort	TCGA-XF-A9SM-01	UBC	32.8
	TCGA BLCA Cohort	TCGA-XF-A9SP-01	UBC	16.445
	TCGA BLCA Cohort	TCGA-XF-A9ST-01	UBC	82.155
	TCGA BLCA Cohort	TCGA-XF-A9SU-01	UBC	44.79
	TCGA BLCA Cohort	TCGA-XF-A9SV-01	UBC	64.415
	TCGA BLCA Cohort	TCGA-XF-A9SW-01	UBC	40.725
	TCGA BLCA Cohort	TCGA-XF-A9SX-01	UBC	46.99
	TCGA BLCA Cohort	TCGA-XF-A9SY-01	UBC	28.725
	TCGA BLCA Cohort	TCGA-XF-A9SZ-01	UBC	45.615
	TCGA BLCA Cohort	TCGA-XF-A9T0-01	UBC	44.015
	TCGA BLCA Cohort	TCGA-XF-A9T2-01	UBC	45.535
	TCGA BLCA Cohort	TCGA-XF-A9T3-01	UBC	36.465
	TCGA BLCA Cohort	TCGA-XF-A9T4-01	UBC	60.015
	TCGA BLCA Cohort	TCGA-XF-A9T5-01	UBC	51.09
	TCGA BLCA Cohort	TCGA-XF-A9T6-01	UBC	39.83
	TCGA BLCA Cohort	TCGA-XF-A9T8-01	UBC	37.54
	TCGA BLCA Cohort	TCGA-XF-AAME-01	UBC	19.915
	TCGA BLCA Cohort	TCGA-XF-AAMF-01	UBC	43.91
	TCGA BLCA Cohort	TCGA-XF-AAMG-01	UBC	55.605
	TCGA BLCA Cohort	TCGA-XF-AAMH-01	UBC	71.56
	TCGA BLCA Cohort	TCGA-XF-AAMJ-01	UBC	25.745
	TCGA BLCA Cohort	TCGA-XF-AAML-01	UBC	62.895
	TCGA BLCA Cohort	TCGA-XF-AAMQ-01	UBC	59.09
	TCGA BLCA Cohort	TCGA-XF-AAMR-01	UBC	42.48
	TCGA BLCA Cohort	TCGA-XF-AAMT-01	UBC	24.23
	TCGA BLCA Cohort	TCGA-XF-AAMW-01	UBC	32.505
	TCGA BLCA Cohort	TCGA-XF-AAMX-01	UBC	22.225
	TCGA BLCA Cohort	TCGA-XF-AAMY-01	UBC	57.195
	TCGA BLCA Cohort	TCGA-XF-AAMZ-01	UBC	53.4
	TCGA BLCA Cohort	TCGA-XF-AAN0-01	UBC	54
	TCGA BLCA Cohort	TCGA-XF-AAN1-01	UBC	77.015
	TCGA BLCA Cohort	TCGA-XF-AAN2-01	UBC	61.145
	TCGA BLCA Cohort	TCGA-XF-AAN3-01	UBC	46.635
	TCGA BLCA Cohort	TCGA-XF-AAN4-01	UBC	23.41
	TCGA BLCA Cohort	TCGA-XF-AAN5-01	UBC	51.105
	TCGA BLCA Cohort	TCGA-XF-AAN7-01	UBC	22.57
	TCGA BLCA Cohort	TCGA-XF-AAN8-01	UBC	6.07
	TCGA BLCA Cohort	TCGA-YC-A89H-01	UBC	50.345
	TCGA BLCA Cohort	TCGA-YC-A8S6-01	UBC	35.7
	TCGA BLCA Cohort	TCGA-YC-A9TC-01	UBC	52.96
	TCGA BLCA Cohort	TCGA-YF-AA3L-01	UBC	62.18
	TCGA BLCA Cohort	TCGA-YF-AA3M-01	UBC	67.88
	TCGA BLCA Cohort	TCGA-ZF-A9R0-01	UBC	52.91
	TCGA BLCA Cohort	TCGA-ZF-A9R1-01	UBC	39.395
	TCGA BLCA Cohort	TCGA-ZF-A9R2-01	UBC	60.15
	TCGA BLCA Cohort	TCGA-ZF-A9R3-01	UBC	56.065
	TCGA BLCA Cohort	TCGA-ZF-A9R4-01	UBC	72.34
	TCGA BLCA Cohort	TCGA-ZF-A9R5-01	UBC	45.765
	TCGA BLCA Cohort	TCGA-ZF-A9R7-01	UBC	60.745
	TCGA BLCA Cohort	TCGA-ZF-A9R9-01	UBC	64.61
	TCGA BLCA Cohort	TCGA-ZF-A9RC-01	UBC	45.885
	TCGA BLCA Cohort	TCGA-ZF-A9RD-01	UBC	51.9
	TCGA BLCA Cohort	TCGA-ZF-A9RE-01	UBC	44.89
	TCGA BLCA Cohort	TCGA-ZF-A9RF-01	UBC	40.545
	TCGA BLCA Cohort	TCGA-ZF-A9RG-01	UBC	36.195
	TCGA BLCA Cohort	TCGA-ZF-A9RL-01	UBC	68.62
	TCGA BLCA Cohort	TCGA-ZF-A9RM-01	UBC	82.13
	TCGA BLCA Cohort	TCGA-ZF-A9RN-01	UBC	57.385
	TCGA BLCA Cohort	TCGA-ZF-AA4N-01	UBC	42.12
	TCGA BLCA Cohort	TCGA-ZF-AA4R-01	UBC	55.905
	TCGA BLCA Cohort	TCGA-ZF-AA4T-01	UBC	48.7
	TCGA BLCA Cohort	TCGA-ZF-AA4U-01	UBC	56.945
	TCGA BLCA Cohort	TCGA-ZF-AA4V-01	UBC	52.365
	TCGA BLCA Cohort	TCGA-ZF-AA4W-01	UBC	25.18
	TCGA BLCA Cohort	TCGA-ZF-AA4X-01	UBC	65.69
	TCGA BLCA Cohort	TCGA-ZF-AA51-01	UBC	56.435
	TCGA BLCA Cohort	TCGA-ZF-AA52-01	UBC	46.17
	TCGA BLCA Cohort	TCGA-ZF-AA53-01	UBC	31.525
	TCGA BLCA Cohort	TCGA-ZF-AA54-01	UBC	49.525
	TCGA BLCA Cohort	TCGA-ZF-AA56-01	UBC	43.665
	TCGA BLCA Cohort	TCGA-ZF-AA58-01	UBC	32.75
	TCGA BLCA Cohort	TCGA-ZF-AA5H-01	UBC	37.16
	TCGA BLCA Cohort	TCGA-ZF-AA5N-01	UBC	52.035
	TCGA BLCA Cohort	TCGA-ZF-AA5P-01	UBC	22.055
	GEO GSE161651	UTUC-2N	Normal	8.12293
	GEO GSE161651	UTUC-3N	Normal	5.90902
	GEO GSE161651	UTUC-4N	Normal	9.62232
	GEO GSE161651	UTUC-6N	Normal	5.2562
	GEO GSE161651	UTUC-7N	Normal	4.58573
	GEO GSE161651	UTUC-9N	Normal	6.22731
	GEO GSE161651	UTUC-12N	Normal	4.9936
	GEO GSE161651	UTUC-16N	Normal	4.63366
	GEO GSE161651	UTUC-2T	UTUC	55.0014
	GEO GSE161651	UTUC-3T	UTUC	35.893
	GEO GSE161651	UTUC-4T	UTUC	65.3868
	GEO GSE161651	UTUC-5T	UTUC	51.6071
	GEO GSE161651	UTUC-6T	UTUC	76.3613
	GEO GSE161651	UTUC-8T	UTUC	73.7425
	GEO GSE161651	UTUC-9T	UTUC	40.4201
	GEO GSE161651	UTUC-12T	UTUC	35.3932
	GEO GSE161651	UTUC-13T	UTUC	68.7907
	GEO GSE161651	UTUC-14T	UTUC	45.5
	GEO GSE161651	UTUC-16T	UTUC	86.7688
	GEO GSE161651	UTUC-15T	UTUC	54.4114
	GEO GSE161651	UTUC-17T	UTUC	39.764
	GEO GSE161651	UTUC-18T	UTUC	45.0486
	GEO GSE161651	UTUC-19T	UTUC	63.2271
	GEO GSE161651	UTUC-21T	UTUC	53.3861
	GEO GSE161651	UTUC-22T	UTUC	75.928
	GEO GSE161651	UTUC-25T	UTUC	62.9545
	GEO GSE161651	UTUC-26T	UTUC	65.6599
	GEO GSE161651	UTUC-27T	UTUC	38.8035
	GEO GSE161651	UTUC-28T	UTUC	46.2208
	GEO GSE161651	UTUC-29T	UTUC	78.315
	GEO GSE161651	UTUC-30T	UTUC	62.5452
	GEO GSE161651	UTUC-31T	UTUC	61.0968
	GEO GSE161651	UTUC-32T	UTUC	71.1209
	GEO GSE161651	UTUC-33T	UTUC	42.4871
	GEO GSE161651	UTUC-34T	UTUC	45.3681
	GEO GSE161651	UTUC-35T	UTUC	46.3723
	GEO GSE161651	UTUC-36T	UTUC	23.1973
	GEO GSE161651	UTUC-37T	UTUC	59.5557
	GEO GSE161651	UTUC-38T	UTUC	68.933
	GEO GSE161651	UTUC-39T	UTUC	61.5833
	GEO GSE161651	UTUC-41T	UTUC	46.9322
	GEO GSE161651	UTUC-42T	UTUC	82.2543
	GEO GSE161651	UTUC-43T	UTUC	43.776
	GEO GSE111933	U909N	Normal	12.1002
	GEO GSE111933	U912N	Normal	21.4367
	GEO GSE111933	U913N	Normal	10.1753
	GEO GSE111933	U915N	Normal	12.124
	GEO GSE111933	U916N	Normal	8.97116
	GEO GSE111933	U917N	Normal	9.99606
	GEO GSE111933	U918N	Normal	7.72831
	GEO GSE111933	U920N	Normal	18.0913
	GEO GSE111933	U921N1	Normal	10.2412
	GEO GSE111933	U922N	Normal	8.14307
	GEO GSE111933	U923N	Normal	10.7954
	GEO GSE111933	U924N	Normal	17.0618
	GEO GSE111933	U926N1	Normal	10.4007
	GEO GSE111933	U927N1	Normal	20.8231
	GEO GSE111933	U004N	Normal	21.1341
	GEO GSE111933	U017N	Normal	29.894
	GEO GSE111933	U033N	Normal	15.6554
	GEO GSE111933	U008N	Normal	30.2221
	GEO GSE111933	U013N	Normal	20.8056
	GEO GSE111933	U026N	Normal	23.5708
	GEO GSE111933	U031N	Normal	16.4228
	GEO GSE111933	U040N	Normal	9.74695
	GEO GSE111933	U047N	Normal	9.16671
	GEO GSE111933	U050N	Normal	18.1419
	GEO GSE111933	U057N	Normal	10.1538
	GEO GSE111933	U007N	Normal	22.2219
	GEO GSE111933	U023N	Normal	12.2522
	GEO GSE111933	U024N	Normal	13.4668
	GEO GSE111933	U028N	Normal	11.326
	GEO GSE111933	U048N	Normal	12.6858
	GEO GSE111933	U060N	Normal	15.0523
	GEO GSE111933	U073N	Normal	17.4589
	GEO GSE111933	U074N	Normal	23.9228
	GEO GSE111933	U091N	Normal	14.8668
	GEO GSE111933	U061N	Normal	15.8475
	GEO GSE111933	U064N	Normal	19.5803
	GEO GSE111933	U087N	Normal	15.5954
	GEO GSE111933	U088N	Normal	13.7556
	GEO GSE111933	U095N	Normal	17.4729
	GEO GSE111933	U099N	Normal	18.4428
	GEO GSE111933	U109N	Normal	10.4656
	GEO GSE111933	U114N	Normal	9.10781
	GEO GSE111933	U115N	Normal	20.4992
	GEO GSE111933	U118N	Normal	21.672
	GEO GSE111933	U134N	Normal	13.4708
	GEO GSE111933	U143N	Normal	27.1232
	GEO GSE111933	U909T	UC	39.581
	GEO GSE111933	U912T	UC	41.3485
	GEO GSE111933	U913T	UC	71.7633
	GEO GSE111933	U915T	UC	48.9831
	GEO GSE111933	U916T	UC	69.3416
	GEO GSE111933	U917T	UC	72.8496
	GEO GSE111933	U918T	UC	41.6811
	GEO GSE111933	U920T	UC	53.9359
	GEO GSE111933	U921T	UC	61.2847
	GEO GSE111933	U922T	UC	33.9073
	GEO GSE111933	U923T	UC	60.0525
	GEO GSE111933	U924T	UC	67.8305
	GEO GSE111933	U926T	UC	64.662
	GEO GSE111933	U927T	UC	48.0609
	GEO GSE111933	U004T	UC	31.7808
	GEO GSE111933	U017T	UC	45.0915
	GEO GSE111933	U033T	UC	57.0432
	GEO GSE111933	U008T	UC	64.0292
	GEO GSE111933	U013T	UC	56.0147
	GEO GSE111933	U026T	UC	63.6849
	GEO GSE111933	U031T	UC	52.4761
	GEO GSE111933	U040T	UC	71.3137
	GEO GSE111933	U047T	UC	22.7021
	GEO GSE111933	U050T	UC	56.6637
	GEO GSE111933	U057T	UC	63.9512
	GEO GSE111933	U007T	UC	39.272
	GEO GSE111933	U023T1	UC	61.3396
	GEO GSE111933	U024T1	UC	75.8127
	GEO GSE111933	U028T	UC	33.5675
	GEO GSE111933	U048T	UC	59.6671
	GEO GSE111933	U060T	UC	50.9314
	GEO GSE111933	U073T	UC	38.9622
	GEO GSE111933	U074T	UC	40.4353
	GEO GSE111933	U091T	UC	44.7936
	GEO GSE111933	U061T	UC	65.4461
	GEO GSE111933	U064T	UC	34.9877
	GEO GSE111933	U087T	UC	66.3652
	GEO GSE111933	U088T	UC	70.427
	GEO GSE111933	U095T	UC	52.3936
	GEO GSE111933	U099T	UC	39.5101
	GEO GSE111933	U109T	UC	40.8563
	GEO GSE111933	U114T	UC	43.0069
	GEO GSE111933	U115T	UC	76.0228
	GEO GSE111933	U118T	UC	71.1585
	GEO GSE111933	U134T	UC	57.2307
	GEO GSE111933	U143T	UC	25.9068

## Sheet: Table S2
	Supplementary Table S2. Clinical characteristics of the training and validation set
	Characteristics	Training set (n=567)	Validation set (n=198)
	Age (Range, median)	20~74, 61	18~88, 61
	Gender
	Male	408	145
	Female	159	53
	Clinical diagnoses (n, %)
	Benign urinary diseases	271, 47.8%	90, 45.5%
	Urothelial carcinoma	296, 52.2%	108, 54.5%
	TAGMe evaluation (n, %)
	Negative	286, 50.4%	93, 47.0%
	Positive	281, 49.6%	105, 53.0%
	Benign urinary diseases
	Upper tract*	39	23
	Bladder**	126	57
	Other#	106	10
	Tumor invasiveness
	NMIUC	187	60
	MIUC	94	36
	NA	15	12
	Tumor grade
	Low grade	75	22
	High grade	218	35
	Unknown	3	51
	Number of tumor foci
	Single	160	11
	Multiple	123	25
	Unknown	13	72
	Max diameter of tumor
	md < 1cm	33	5
	1cm >= md <= 3cm	149	20
	md > 3cm	90	12
	Unknown	24	71
	* renal cyst, nonfunctional kidney, hydronephrosis, renal tuberculosis, kidney stones, ureteral stenosis, ureteral stones, and ureteral infection ** urinary incontinence, cystitis glandularis, interstitial cystitis, and bladder stones # varicocele, prostatitis, benign prostatic hypertrophy, hypospadias NMIUC, non-muscle invasive urothelial carcinomas MIUC, muscle invasive urothelial carcinomas

## Sheet: Table S3
	Supplementary Table S3. Clinical characteristics of the recurrence monitoring set
	Age (Range, median)	42~88, 67
	Gender
	Male	44
	Female	13
	Tumor grade
	Low grade	25
	High grade	32
	Tumor origin
	UTUC	14
	UBC	43
	Tumor stage
	T1	15
	Ta	35
	>=T2	7
	Number of tumor foci
	Single	26
	Multiple	31
	Max diameter of tumor
	md < 1cm	8
	1cm >= md <= 3cm	37
	md > 3cm	12
	UBC, urinary bladder cancer UTUC, upper tract urothelial carcinoma

## Sheet: TableS4
	Supplementary Table S4. Detailed information of patients in the postoperative high TAGMe group
	Patients	TAGMe-M3	TAGMe-M6	RFS	RFS (days)	Gender	Age	Grade	T stage	Origin	Number	Max_diameter
	No.1	2.1	6.06	1	214	Female	85	HG	T1	UBC	Multiple	>3cm
	No.2	4.41	3.57	1	164	Male	77	HG	T1	UBC	Multiple	<1cm
	No.3	6.06	6.61	1	253	Male	73	LG	Ta	UBC	Multiple	1-3cm
	No.4	3.42	5.36	1	606	Male	85	HG	T1	UBC	Multiple	>3cm
	No.5	1.04	3.97	1	433	Female	77	LG	Ta	UBC	Multiple	<1cm
	No.6	2.87	3.75	1	96	Male	81	HG	T1	UBC	Multiple	1-3cm
	No.7	0.89	2.98	1	606	Male	63	HG	T1	UBC	Single	1-3cm
	No.8	2.1	6.06	1	190	Female	74	HG	>=T2	UBC	Single	1-3cm
	No.9	-1.53	3.09	1	262	Male	67	LG	Ta	UBC	Multiple	1-3cm
	No.10	-4.02	4.85	0	207	Male	77	HG	T1	UBC	Multiple	1-3cm
	No.11	-0.49	-1.86	0	362	Male	61	HG	>=T2	UTUC	Single	1-3cm
	No.12	-5.16	0.01	0	202	Male	69	LG	T1	UBC	Single	>3cm
	No.13	-1.75	-1.32	0	297	Male	55	LG	Ta	UTUC	Single	<1cm
	HG, high grade; LG, low grade; RFS, Recurrence-free survival; TAGMe-M3/6, urine TAGMe evaluation at the third/sixth month after surgery (the numbers represent TAGMe values, with red representing positive methylation and blue representing negative methylation); UBC, urinary bladder cancer; UTUC, upper tract urothelial carcinoma
